# Supplementary material for: The conserved regulatory basis of mRNA contributions to the early Drosophila embryo differs between the maternal and zygotic genomes
Source: PLoS Genet. 2020 Mar 30;16(3):e1008645. doi: 10.1371/journal.pgen.1008645 (PMC7145188; doi:10.1371/journal.pgen.1008645)
Supplement: S1 Text — This list of motifs is was found in representative species D.ananassae by searching for overrepresented motifs in maternally deposited genes, regardless of motif strand. (TXT) [file pgen.1008645.s008.txt]

exon_CGKGCGTTTG
upstream_2kb_TCATAAAT
upstream_2kb_NWCCTTGCGCNN
upstream_2kb_NAAWCAGCTGWT
upstream_2kb_TGGCAACGCT
exon_TTTATATATA
upstream_2kb_TCAGTCAGTCAG
exon_CACTAGCG
exon_CGCACGCTTC
exon_GCTTCGCCACAA
intron_GAAAAAATAT
upstream_2kb_CGATTCGATTCG
upstream_2kb_TTTTTTTTTTTT
exon_ADCGWTGAGRAG
exon_AGAAAAAAAAAA
exon_NNNGGGTCCTKN
exon_AACRAAMACA
intron_AATCGTTTAAGG
upstream_2kb_TAAAMGATTTGT
upstream_2kb_ATGCAAAT
exon_TCTGCACAGCAA
exon_CAAGCAGCTG
exon_CTAGCGCG
upstream_2kb_AAACAGCTGT
exon_TGCGGTAAAACA
upstream_2kb_CAGNGTTGCCAS
upstream_2kb_CTTGCGCG
upstream_2kb_TAAGCCCC
upstream_2kb_RCGGTANC
upstream_2kb_YTTTTGGCCA
exon_CAAAACAAACGC
upstream_2kb_GGCTAATTAA
upstream_2kb_GCAGCGCT
exon_AACAGCTG
exon_RMKTAARAHG
exon_TGCGCGCG
exon_ACAGCGTT
intron_TTTTTTTT
exon_AACAAAAGTT
upstream_2kb_GACAGGAC
exon_TTTTTTTCTT
upstream_2kb_TGAKTTATGA
exon_AAGCGCAA
exon_AATTGTAA
upstream_2kb_AACAGCTG
upstream_2kb_AAGTATGCAA
upstream_2kb_NATCGATGCWTM
upstream_2kb_HATGCAAATB
upstream_2kb_GGGBTGGG
exon_CTGCTTAA
upstream_2kb_GTCCTTTGTC
upstream_2kb_CTTCAGCG
intron_ATCGAAAATTTT
upstream_2kb_TTTTTTTTTT
exon_TGTTTTGTTG
exon_ACGAGAAG
upstream_2kb_GGGGTCTGGG
exon_TGCTTAGCGA
upstream_2kb_DTGNCABKTG
upstream_2kb_ACCGGTRY
exon_ATCGCGATCGCG
exon_AAATAAACAATT
upstream_2kb_GTACGTTB
upstream_2kb_ACGACGAG
upstream_2kb_TTTTGGGG
upstream_2kb_TTTTAAAT
upstream_2kb_KCTTCTTCKT
exon_CAACACTG
intron_GCAGGGTA
intron_TTATTTAC
intron_AWAAANAA
intron_CAGGGTAAGN
upstream_2kb_CCTCCACGAA
intron_CGTTTAAGGT
upstream_2kb_YCCTAGCG
exon_NSAGCGCRMS
upstream_2kb_CTAATGAC
upstream_2kb_AAMTATCGAT
upstream_2kb_TTATGCCA
exon_GTTGCGCTAC
exon_AGMACGTB
exon_TCTGTTAT
exon_CGACGTTA
exon_TAAGCAAG
upstream_2kb_CCCVMAAAAA
exon_GCTGTGCGCA
exon_AGCGTACR
exon_AAAAACTACGTG
upstream_2kb_CCCMAAAAAAAA
exon_AAGAAGCGCAAG
upstream_2kb_AAAAGCCA
intron_CAGGATAA
exon_AGCACCACCA
intron_AAATATTTTG
exon_GTCCTGGCCT
intron_GGGGCCATAT
exon_GGGDBTGGGG
intron_GGCTCARA
exon_CGGTCACACTGT
upstream_2kb_GAATGGAAATKG
exon_CHACHACCAC
intron_TTCTCTTT
upstream_2kb_GTCCACCT
upstream_2kb_CCACTCGASY
upstream_2kb_CAATTCAATT
intron_ATCCYGGATT
exon_CAGCAAGAAACA
intron_TTGTTTGT
exon_SAAGAAGAAG
intron_TTGGCCAATA
exon_GATAACAGCG
exon_CRTGCCCC
exon_TGGTGGTY
exon_CCACCACCAC
exon_ACGGAGGATCCT
exon_ACCACCACCACC
upstream_2kb_AGTGGCAGTGGC
intron_AGATTTTTCATC
intron_ATAGCCTTCG
intron_CCGATKCTCAAG
intron_GATAAGAA
exon_ARGAGTCCTG
intron_AACVAAAA
exon_HNAWGGCCAAAA
intron_BTGTTTTT
intron_AGAGTGAGTA
exon_GCCCCAGGAC
upstream_2kb_CCCGGCCCGGCC
intron_AAGCCAAAGC
intron_TATAGCCTTCGC
exon_AGGTCCTTYG
exon_CCGGAVTC
upstream_2kb_GWCTDAGCCC
exon_GTGGTGCC
upstream_2kb_YABCARGCGC
intron_CAGGGTAAGTAW
intron_TTCTCGGTGG
intron_CGAAGGCT
upstream_2kb_RGCCCGAA
exon_ACCACCAC
intron_TTCAYAAG
exon_AACAAGCGCG
exon_GGTGGTGC
intron_CACCWCCACC
intron_AGATTATT
upstream_2kb_TTTTTTAAAT
intron_CAGTCAAA
upstream_2kb_GGCAATTA
exon_TCGCTTCGCT
upstream_2kb_GGCCCGGCCA
exon_RDRTCCTKTS
exon_AGAAGAAG
exon_CCACCACC
exon_GGGTCCTG
intron_CCYYTCAA
intron_CAATATGGCCCM
exon_CTGGTGGT
exon_AAGAAGAAGAAG
exon_AACGGCGC
intron_MATCGGAT
exon_GACGAYGA
exon_CCACCAACACCA
exon_TGGTGGTGGT
upstream_2kb_ARACCGAAHC
upstream_2kb_AATTTAAAATTT
upstream_2kb_GACTGACA
intron_AAATTTYA
upstream_2kb_NTTTGGCTTT
exon_CACCACAG
intron_YTGCATTTHC
intron_CTTCTCTC
exon_GCTGGTGGTG
upstream_2kb_GTTTCRGTTTCR
exon_CACCACCA
intron_AAATCCWGGATT
upstream_2kb_TCAACCCA
intron_GTAAGTKT
exon_AGAACATGCGTA
intron_AMTAATAA
exon_AGCACCAC
exon_GTGAGCATAGCA
exon_CCACVACCACCA
upstream_2kb_ACTGRGAGAAAA
upstream_2kb_VWGSCAAGTGGM
intron_KTNBTTTT
exon_CCMSGCCCCC
exon_CAGCGCGT
exon_TCGCGTCGTCCA
exon_ACAAGGAGGA
upstream_2kb_GGCAAWCAAA
upstream_2kb_GACTGACAGA
upstream_2kb_ATTTAAAATT
intron_TTNGTTAG
upstream_2kb_CACTCGAC
exon_NDTATCCTTTBN
exon_TAGGTCCT
upstream_2kb_ACTCAGAC
exon_SGANGAYGAKGA
exon_CGCTGSASAA
upstream_2kb_WATTTTTTAAAT
exon_DKDATCCTGD
intron_TTBCAGRGTANG
intron_GCCMAGAAAATT
intron_GSCAAMTT
upstream_2kb_TTTTGGCC
exon_GTGGTGGS
intron_TTCTTCTT
upstream_2kb_GAGCCGAG
exon_TATCCTGT
upstream_2kb_ATTGAGTG
upstream_2kb_GGVAGTGGCA
exon_TCCGGACC
upstream_2kb_CGCTGTAC
exon_TATATATA
exon_ATATATATATAC
exon_TTGTTTACWA
upstream_2kb_TTTGGCCAAAAG
upstream_2kb_GCGCGCTYCT
upstream_2kb_CGCGAAGA
exon_CTATCCCC
upstream_2kb_CTTCACCGGC
upstream_2kb_TATATCTTCGCC
upstream_2kb_CSTBCTYGCG
upstream_2kb_GGGCGCGC
exon_TAAACAAG
intron_AGGGTAAG
intron_GTAAGTAW
upstream_2kb_TATCGATA
upstream_2kb_WTGGCATA
upstream_2kb_CAATCAATCA
exon_WTGGCCAAAA
upstream_2kb_TCTTCTTC
exon_AAAACAGCTGTT
intron_AGATCGATTCYC
upstream_2kb_GGATCCCC
upstream_2kb_CGACAAGGAG
intron_GTGTAAGTRT
upstream_2kb_WTTTATGGCC
upstream_2kb_AATTAATTGGCC
upstream_2kb_GRCAGACAGACA
upstream_2kb_CAGATACA
exon_CGCGTCWA
upstream_2kb_ACAGATACAG
upstream_2kb_TCCTCCAGCG
upstream_2kb_CAGBGCTG
upstream_2kb_AAAGCCAAAGCC
upstream_2kb_GTTGCMANTTGC
upstream_2kb_GATGGATGGATG
upstream_2kb_TGTTTGCC
upstream_2kb_GGTGGSTGKGTG
upstream_2kb_AGAGATAC
intron_AATTTTTGTG
upstream_2kb_TAGKGTTG
upstream_2kb_AAMTATCGATAD
exon_TATCCCCA
upstream_2kb_KGCAACMCTR
upstream_2kb_GTTTGCGGTT
exon_AGCGCACA
exon_ACTAATTATACA
upstream_2kb_CCCCGGGG
upstream_2kb_AGTGTGACCG
upstream_2kb_GGTCACAC
upstream_2kb_GTGTGACCGTAT
exon_TGCGTGCA
upstream_2kb_TATCGATADT
exon_CAGCACCTTG
upstream_2kb_TCCAGCAGCTCC
upstream_2kb_CAATCCAATCCA
exon_ATGCTGAAGCAG
exon_TCAAAATT
upstream_2kb_CGATARYW
exon_CCGATTCCGG
upstream_2kb_BHYCGATAAC
upstream_2kb_DHTGTTATCGAW
intron_ACCGAGAAGCAG
upstream_2kb_MTATCGAT
upstream_2kb_AGCTGCTGGA
exon_TCCAAATTTT
upstream_2kb_TCCCATCWCTAD
upstream_2kb_CCATCTCTAG
exon_GGTCACAC
exon_AGTAACGGCG
exon_AATTGGCCAA
intron_TTGCAGGGTA
intron_ATTTGCAT
upstream_2kb_YAGTGTGACC
exon_TGGGGGGG
exon_CGCGCATGGTGC
exon_TACCTGCCCC
exon_TGGGGCAG
intron_CWGGATTT
exon_ACCMCCMC
intron_CTTTGGGC
intron_GTCCTGTC
intron_TCCCCATG
intron_CGYATACGCMAT
intron_CGTTTRAG
upstream_2kb_TTTGGTATTTTT
intron_TTTGCATTTG
intron_RGCCGAAAAW
upstream_2kb_ATTACGTATACG
intron_GTCCTGBCAA
intron_CCCAGAAA
intron_GGCCATAW
intron_GGCAAATG
intron_AACAAMAACAAC
exon_TGGCAACACT
intron_CAATTTGCAT
intron_GAAAACTTTT
exon_CGGAMCCGGAAR
upstream_2kb_CTTCTTCTTCTT
intron_TKAAGTGK
intron_TGATGCAAATTG
upstream_2kb_AAAAATACCA
intron_TTTGCCAA
intron_DATTTATGSM
intron_RRAAAAHTTTTB
intron_CGTATACGCM
upstream_2kb_AAAATACC
intron_GAAWTGGCAAAK
upstream_2kb_TGCGTATRCG
intron_WATKGGCC
upstream_2kb_GSTACATCTT
exon_AAACCCAAAA
upstream_2kb_TCYTCNTCNTCB
upstream_2kb_HAGTGTGACCRK
exon_GDRTCCTGRC
intron_AATCGGATGA
intron_GCGTATAC
intron_GGGGGGGGRG
intron_GAAAATGCATGG
intron_AAAAAAAAAA
intron_ATCCCCTTGR
intron_GGTTGGCTCAGA
intron_ATCAAAACCT
intron_TGGCATAT
intron_TCCGCTCA
exon_GCGCCCCAGC
intron_GTTGCCTAAGTC
intron_TATGCAAATCAG
intron_AYACAYACAYAC
upstream_2kb_GGCAAATG
intron_AMRAAAAAAA
exon_TCCGGATCCG
intron_CCCCCCCC
exon_CCGCCGCCGCCR
intron_WAVAAAAAVA
intron_CTCASAAGGC
exon_TGAGAAACGAAT
intron_CATTTTGAAGGG
intron_CATATGCAAATT
intron_CGCCCAGAAAAT
intron_GAAATTCAAAGG
exon_CCGGATAC
intron_GTTGGCCA
intron_CCCCCCCCCC
upstream_2kb_TTDNCAACACTR
upstream_2kb_CGTATACG
upstream_2kb_TTACCAACAC
upstream_2kb_GTCTTAAGTCTT
upstream_2kb_GTCCTTTGTCCT
exon_ACACGCGCAA
upstream_2kb_CAGATACAGATA
exon_CCAGGATTACGD
exon_TTGTAACGGTAT
upstream_2kb_GATTCTTGAGCG
exon_GCAGCAACAT
intron_TTACTAAT
intron_AAKAATWR
intron_NACTCACAAGCN
intron_TGCATGGGGA
intron_ATTTTCTGGG
intron_AAGAAAAAAAAA
intron_AAAAAAAAAAAA
upstream_2kb_CATCTCTA
intron_TCTTCTTCTT
intron_RTVTGTATGT
exon_CAGCAGCAACAC
upstream_2kb_GGGGRTCCCCYW
exon_TACCCGGG
upstream_2kb_CAGCAACAGTAA
intron_ACAACAAMAACA
intron_CTCTCTCT
intron_AAAAAAAAAAAR
intron_AGAGAGAG
exon_GGCCACGCCCMY
intron_TGTKGTTGTK
intron_VGAGAGAGMG
exon_GGATACTA
upstream_2kb_MAATTTTTTCGA
exon_AAACCAAAAACC
intron_GTGTGTGTGT
intron_TATATRTRTRYR
intron_VGDRAGAGAG
intron_TACTCTCT
intron_CHSAAAMHCCCA
intron_ACACACACAC
intron_AGAAGAAGAAGA
intron_TGTGTGTGTG
intron_KYAYATATRTAT
intron_AGAGAGAGAGAG
intron_CACACACACA
upstream_2kb_TTAACCGGTTCG
intron_CYCYCYCCCYCC
intron_AAAAAAAAATTA
upstream_2kb_TACCNGGTAC
exon_ATCCTGGATCCT
exon_AAWTGTAAAYAA
intron_AAVAARAAVA
exon_ACDACMACCACA
intron_CYCCYCCHCCWC
upstream_2kb_GGGDWCCCCT
exon_NCGRAGGACCTB
upstream_2kb_TCRACAWCCCTA
intron_TCCGCTCAAG
intron_CCGCTCAAGAAT
intron_CCACTTAC
intron_GAAGCATCCC
upstream_2kb_ATAGATAGATAG
exon_TGTGGCATCCAC
intron_CTCTYTYTTTTT
exon_AGATACAGATAC
intron_GAGGAGGAGG
intron_CAGRGTAAGTND
intron_VYACWYACRC
intron_ATATGTAYATAT
intron_AGAAGCACCCYA
exon_TACCTGCCVCCY
exon_ACCACHACNA
intron_GTGGTGGTGGDG
intron_CCWCCACCACCW
exon_CCTGTGAGCCTA
intron_WCTCTCTTCY
exon_TGGTTCCAGAAC
upstream_2kb_GTATGATAGT
intron_RRGRRGGRGRRG
exon_CGTATACGTAAT
exon_TACCACTTGTTT
upstream_2kb_AGTACCGGGTAT
intron_CAYACAYAYAYA
exon_GGRGCAGAGTAG
exon_CGGTCACACT
upstream_2kb_CATAGCTATATC
exon_GCCCCGGCTCCA
intron_CTGGAGCGCTCC
upstream_2kb_TACTATCATACT
