# Supplementary material for: The conserved regulatory basis of mRNA contributions to the early Drosophila embryo differs between the maternal and zygotic genomes
Source: PLoS Genet. 2020 Mar 30;16(3):e1008645. doi: 10.1371/journal.pgen.1008645 (PMC7145188; doi:10.1371/journal.pgen.1008645)
Supplement: S3 Text — (TXT) [file pgen.1008645.s010.txt]

Gene	S2	S5
ZIPIC	21.3	40.1
DREF	56.0	164.6
M1BP	32.4	126.7
CP-190	95.2	221.7
BEAF-32	82.8	77.7
